# Supplementary material for: Strains of Aureobasidium pullulans from Extreme Environments: New Potential Biocontrol Agents?
Source: Microorganisms. 2025 Nov 14;13(11):2596. doi: 10.3390/microorganisms13112596 (PMC12654642; doi:10.3390/microorganisms13112596)
Supplement: Supplementary file 1 [file microorganisms-13-02596-s001.zip]

Archive with 1 entries (1 files):
- microorganisms-3942190-supplementary.pdf
